# Supplementary material for: STAT3-coordinated migration facilitates the dissemination of diffuse large B-cell lymphomas
Source: Nat Commun. 2018 Sep 12;9:3696. doi: 10.1038/s41467-018-06134-z (PMC6135800; doi:10.1038/s41467-018-06134-z)
Supplement: Supplementary file 3 — Supplementary Data 1 [file 41467_2018_6134_MOESM3_ESM.xlsx]

## Sheet: Supplementary Data 1
Supplementary Data 1 Upregulated and downregulated genes in cDNA microarray analysis of HT-Lx vs HT-Sx, HT-L1 vs HT-S1, and HT-L2 vs HT-S2
Transcript Cluster ID	Gene Symbol	Description	Fold Change (HT-Lx vs. HT-Sx)	Fold Change (HT-L1 vs. HT-S1)	Fold Change (HT-L2 vs. HT-S2)
215127_s_at	RBMS1	RNA binding motif, single stranded interacting protein 1	-1.50525	-1.02811	2.46229
227202_at	CNTN1	contactin 1	-1.11729	1	2.32947
241879_at	LPP	LIM domain containing preferred translocation partner in lipoma	-1.08673	-1.54756	2.20381
201963_at	ACSL1	acyl-CoA synthetase long-chain family member 1	-1.43396	1.27456	2.12874
212122_at	RHOQ	ras homolog family member Q	-1.11729	1.01396	2.01391
235976_at	SLITRK6	SLIT and NTRK-like family, member 6	-1.31039	-1.07923	1.89212
1557418_at	ACSL4	acyl-CoA synthetase long-chain family member 4	-1.50525	-1.67018	1.86607
1558014_s_at	FAR1	fatty acyl CoA reductase 1	-1.07923	-1.07923	1.86607
235549_at	RNF144B	ring finger protein 144B	-1.23971	1.31951	1.85318
202901_x_at	CTSS	cathepsin S	-1.20581	-1.02101	1.82766
229873_at	KCTD21	potassium channel tetramerisation domain containing 21	-1.05702	1.06437	1.82766
230178_s_at	ELP2	elongator acetyltransferase complex subunit 2	-1	1.31039	1.8025
230930_at	LOC338620	uncharacterized LOC338620	-1.22264	-1.04972	1.8025
213472_at	HNRNPH1	heterogeneous nuclear ribonucleoprotein H1 (H)	-1.00696	1.61328	1.8025
236112_at	LOC285548	uncharacterized LOC285548	-1.08673	1.26576	1.79005
219972_s_at	PCNXL4	pecanex-like 4 (Drosophila)	-1	-1.33793	1.79005
223952_x_at	DHRS9	dehydrogenase/reductase (SDR family) member 9	-1.1487	-1.10191	1.79005
235359_at	LRRC33	leucine rich repeat containing 33	-1.05702	1.02101	1.77769
215543_s_at	LARGE	like-glycosyltransferase	-1.04972	-1.02811	1.76541
242116_x_at			-1.1487	-1.00696	1.76541
1565743_at			-1.6358	-1.05702	1.75321
233847_x_at			-75.0614	-3.5801	1.72907
241863_x_at			-1.32869	1.81504	1.72907
220338_at	RALGPS2	Ral GEF with PH domain and SH3 binding motif 2	-1.06437	-1.08673	1.71713
226232_at	GDF11	growth differentiation factor 11	-1.10957	1.16473	1.71713
202668_at	EFNB2	ephrin-B2	-1.11729	-1.15669	1.70527
235286_at			-1.90528	-1.54756	1.69349
236978_at			-1.19748	-1.08673	1.69349
222520_s_at	IFT57	intraflagellar transport 57 homolog (Chlamydomonas)	-1	1.05702	1.69349
226675_s_at	MALAT1	metastasis associated lung adenocarcinoma transcript 1 (non-protein coding)	-1.34723	-1.54756	1.68179
233554_at			-1.09429	-1.48452	1.68179
220216_at	C8orf44	chromosome 8 open reading frame 44	-1.18099	-1.03526	1.67018
228698_at	SOX7	SRY (sex determining region Y)-box 7	-1	1.18099	1.65864
231121_at	HPS3	Hermansky-Pudlak syndrome 3	-1.23971	1.01396	1.64718
224165_s_at	IQCH	IQ motif containing H	-1.07923	-1.33793	1.6358
1556389_at	CNPY3	canopy 3 homolog (zebrafish)	-1.01396	-1.04972	1.6358
1556607_at	EHD4	EH-domain containing 4	-1.09429	-1.04247	1.6358
243704_at	GPATCH2	G patch domain containing 2	-1	1.56917	1.6358
236539_at	PTPN22	protein tyrosine phosphatase, non-receptor type 22 (lymphoid)	-3.11666	-1.43396	1.6245
226267_at	JDP2	Jun dimerization protein 2	-1.11729	-1.17283	1.6245
232812_at	LOC401052	uncharacterized LOC401052	-1.23114	-1.05702	1.61328
241012_at			-1.16473	1.02811	1.61328
230399_at			-1	-1.38511	1.61328
201407_s_at	PPP1CB	protein phosphatase 1, catalytic subunit, beta isozyme	-1.04972	-1.08673	1.61328
213949_s_at	DOHH	deoxyhypusine hydroxylase/monooxygenase	-1.08673	-1.01396	1.60214
1552912_a_at	IL23R	interleukin 23 receptor	-2.12874	-2.20381	1.60214
238982_at	DENR	density-regulated protein	-1.87905	-1.33793	1.60214
1561926_at			-1.24833	1.13288	1.60214
47560_at	LPHN1	latrophilin 1	-1.22264	-1.58008	1.59107
1557751_at			-1.30134	1	1.59107
213420_at	DHX57	DEAH (Asp-Glu-Ala-Asp/His) box polypeptide 57	-1.05702	1.28343	1.59107
213984_at	PDS5A	PDS5, regulator of cohesion maintenance, homolog A (S. cerevisiae)	-1.1487	-1.27456	1.58008
242887_at	KCMF1	potassium channel modulatory factor 1	-1	1.10191	1.58008
1569540_at			-1.87905	1.36604	1.58008
218744_s_at	PACSIN3	protein kinase C and casein kinase substrate in neurons 3	-1.21419	-1.18099	1.58008
228108_at	PPM1L	protein phosphatase, Mg2+/Mn2+ dependent, 1L	-1	1.09429	1.58008
237346_at	TGDS	TDP-glucose 4,6-dehydratase	-1.17283	-1.07923	1.56917
208442_s_at	ATM	ataxia telangiectasia mutated	-1.12506	-1.01396	1.56917
208762_at	SUMO1	small ubiquitin-like modifier 1	-1.08673	1.01396	1.56917
229554_at	LUM	lumican	-1.08673	1.10191	1.56917
1560556_a_at	PLEKHA8	pleckstrin homology domain containing, family A (phosphoinositide binding specific) member 8	-1	1.31951	1.56917
214293_at	42624	septin 11	-2.11404	-1.19748	1.55833
216860_s_at	GDF11	growth differentiation factor 11	-1.00696	1.31951	1.55833
1554638_at	ZFYVE16	zinc finger, FYVE domain containing 16	-2	-1.18099	1.55833
228599_at	MS4A1	membrane-spanning 4-domains, subfamily A, member 1	-4.62675	-1.09429	1.55833
204935_at	PTPN2	protein tyrosine phosphatase, non-receptor type 2	-1.04247	-1.02101	1.55833
243578_at			-1.51572	1.1487	1.54756
218807_at	VAV3	vav 3 guanine nucleotide exchange factor	-2.60268	-2.01391	1.54756
1560800_at			-1.21419	-1.50525	1.54756
244395_at	FLJ41455	uncharacterized LOC441441	-1.31039	-1.18099	1.54756
231200_at	LSM14B	LSM14B, SCD6 homolog B (S. cerevisiae)	-1.06437	-1.05702	1.54756
224875_at	C5orf24	chromosome 5 open reading frame 24	-1.23114	-1.04972	1.54756
226394_at	2016-03-05	membrane-associated ring finger (C3HC4) 5	-1	1.04972	1.54756
232469_x_at	C1orf191	chromosome 1 open reading frame 191	-1.04247	1.13288	1.54756
231292_at	EID3	EP300 interacting inhibitor of differentiation 3	-1.29235	2.18859	1.54756
233596_at			-1.52626	1.16473	1.53688
228350_at	UNC13D	unc-13 homolog D (C. elegans)	-1	1.19748	1.53688
238670_at	RAD18	RAD18 homolog (S. cerevisiae)	-1.46409	1.24833	1.53688
229156_s_at	PRKAG2-AS1	PRKAG2 antisense RNA 1	-1.16473	-1.42405	1.52626
225369_at	ESAM	endothelial cell adhesion molecule	-1.03526	1.26576	1.52626
227676_at	FAM3D	family with sequence similarity 3, member D	-1.02811	1.31951	1.52626
1554121_at	HSD17B12	hydroxysteroid (17-beta) dehydrogenase 12	-1	-1.36604	1.52626
227278_at	TAF13	TAF13 RNA polymerase II, TATA box binding protein (TBP)-associated factor, 18kDa	-1.07177	1.08673	1.52626
244743_x_at	ZNF138	zinc finger protein 138	-1.03526	1.06437	1.51572
241534_at	LOC100505549	uncharacterized LOC100505549	-1.00696	1.10957	1.51572
220481_at	GPR75	G protein-coupled receptor 75	-1.06437	1.75321	1.50525
221646_s_at	LOC100996904; ZDHHC11; ZDHHC11B	uncharacterized LOC100996904; zinc finger, DHHC-type containing 11; zinc finger, DHHC-type containing 11B	-1.02811	-1.17283	1.50525
240781_x_at	DCUN1D1	DCN1, defective in cullin neddylation 1, domain containing 1	-1.18921	-1.09429	1.50525
235744_at	PPTC7	PTC7 protein phosphatase homolog (S. cerevisiae)	-1	-1.08673	1.50525
243299_at			-1.37554	-1.03526	1.50525
243801_x_at	MRPL30	mitochondrial ribosomal protein L30	-1.1487	-1.00696	1.50525
213719_s_at	SMARCA4	SWI/SNF related, matrix associated, actin dependent regulator of chromatin, subfamily a, member 4	-1.02811	1.04247	1.50525
202823_at	TCEB1	transcription elongation factor B (SIII), polypeptide 1 (15kDa, elongin C)	-1.33793	1.25701	1.50525
228905_at	PCM1	pericentriolar material 1	-2.78949	1.30134	1.50525
236316_at	FAM3C	family with sequence similarity 3, member C	-1.60214	1.30134	1.50525
228726_at	SERPINB1	serpin peptidase inhibitor, clade B (ovalbumin), member 1	-1.16473	1.52626	1.50525
241720_at	ZNF326	zinc finger protein 326	-1.16473	-1.67018	1.49485
217594_at	ZCCHC11	zinc finger, CCHC domain containing 11	-1.97247	-1.39474	1.49485
239054_at	SFMBT1	Scm-like with four mbt domains 1	-1.10957	-1.02811	1.49485
213225_at	PPM1B	protein phosphatase, Mg2+/Mn2+ dependent, 1B	-1.04972	-1.02101	1.49485
227987_at	VPS13A	vacuolar protein sorting 13 homolog A (S. cerevisiae)	-1.18921	1.07923	1.49485
232301_at	UBE3B	ubiquitin protein ligase E3B	-1	-1.51572	1.49485
212503_s_at	DIP2C	DIP2 disco-interacting protein 2 homolog C (Drosophila)	-1.05702	-1.09429	1.49485
203603_s_at	ZEB2	zinc finger E-box binding homeobox 2	-1.10191	-1.84038	1.48452
231874_at	FAM126B	family with sequence similarity 126, member B	-1.29235	-1.28343	1.48452
1563364_at			-2.32947	-1.25701	1.48452
204165_at	WASF1	WAS protein family, member 1	-1.01396	1.02811	1.48452
202615_at	GNAQ	guanine nucleotide binding protein (G protein), q polypeptide	-1.00696	1.27456	1.48452
241966_at	MYO5A	myosin VA (heavy chain 12, myoxin)	-1.11729	1.47427	1.48452
239749_at	FAF1	Fas (TNFRSF6) associated factor 1	-1.04247	1	1.48452
244413_at	CLECL1	C-type lectin-like 1	-1.44393	1.01396	1.48452
201461_s_at	MAPKAPK2	mitogen-activated protein kinase-activated protein kinase 2	-1.21419	-1.22264	1.47427
1570571_at	CCDC91	coiled-coil domain containing 91	-1.29235	-1.07923	1.47427
1567458_s_at	RAC1	ras-related C3 botulinum toxin substrate 1 (rho family, small GTP binding protein Rac1)	-1.02811	-1.04247	1.47427
201750_s_at	ECE1	endothelin converting enzyme 1	-1.04247	-1.10957	1.47427
229677_at	SLC39A3	solute carrier family 39 (zinc transporter), member 3	-1.04972	1.13288	1.47427
1560917_at			-1.54756	-1.1487	1.46409
236072_at			-1.18921	1	1.46409
1559020_a_at			-1.15669	-1.69349	1.46409
220418_at	UBASH3A	ubiquitin associated and SH3 domain containing A	-1.03526	-1.31951	1.46409
1561924_at			-1.30134	-1.25701	1.46409
236465_at	RNF175	ring finger protein 175	-1.02811	-1.16473	1.46409
213024_at	TMF1	TATA element modulatory factor 1	-1.00696	-1.15669	1.46409
204120_s_at	ADK	adenosine kinase	-1.10191	-1.14076	1.46409
229337_at	USP2	ubiquitin specific peptidase 2	-2.34567	-1.07177	1.46409
226686_at	CISD2	CDGSH iron sulfur domain 2	-1.01396	1	1.46409
221814_at	GPR124	G protein-coupled receptor 124	-1.05702	1	1.46409
1554413_s_at	SNX29P1; SNX29P2	sorting nexin 29 pseudogene 1; sorting nexin 29 pseudogene 2	-1.19748	1.00696	1.46409
235031_at			-1.04247	1.07923	1.46409
220125_at	DNAI1	dynein, axonemal, intermediate chain 1	-1.18099	1.38511	1.46409
1556658_a_at			-1.84038	-1.17283	1.45397
242936_at			-1	-1.11729	1.45397
229074_at	EHD4	EH-domain containing 4	-1.21419	-1.11729	1.45397
216206_x_at	MAP2K7	mitogen-activated protein kinase kinase 7	-1.12506	-1.07177	1.45397
1554770_x_at	ZNF785	zinc finger protein 785	-1.06437	1.02811	1.45397
237586_at			-1.37554	1.03526	1.45397
228645_at	SNHG9; SNORA78	small nucleolar RNA host gene 9 (non-protein coding); small nucleolar RNA, H/ACA box 78	-1.14076	1.05702	1.45397
232371_at	2016-03-07	membrane-associated ring finger (C3HC4) 7, E3 ubiquitin protein ligase	-1.47427	1.15669	1.45397
207339_s_at	LTB	lymphotoxin beta (TNF superfamily, member 3)	-2.67586	2.44528	1.45397
242754_at	OTTHUMG00000157665; RP11-314A20.2	NULL	-1	1.18099	1.45397
235401_s_at	FCRLA	Fc receptor-like A	-1.42405	-1.05702	1.45397
212917_x_at	RECQL	RecQ protein-like (DNA helicase Q1-like)	-1	1.11729	1.45397
228395_at	GNL3	guanine nucleotide binding protein-like 3 (nucleolar)	-1	1.48452	1.45397
206862_at	ZNF254	zinc finger protein 254	-1.12506	-1.50525	1.44393
229598_at	COBLL1	cordon-bleu WH2 repeat protein-like 1	-1.18099	-1.18099	1.44393
212102_s_at	KPNA6	karyopherin alpha 6 (importin alpha 7)	-1	-1.17283	1.44393
226748_at	LYSMD2	LysM, putative peptidoglycan-binding, domain containing 2	-1.75321	-1.09429	1.44393
230259_at	FUOM	fucose mutarotase	-1.01396	1.02811	1.44393
230760_at	ZFY	zinc finger protein, Y-linked	-1	1.04972	1.44393
209935_at	ATP2C1	ATPase, Ca++ transporting, type 2C, member 1	-1.26576	1.07177	1.44393
207799_x_at	ARMCX4	armadillo repeat containing, X-linked 4	-1	1.17283	1.44393
229715_at	OTTHUMG00000173015; RP1-239B22.5	NULL	-1	1.20581	1.44393
222814_s_at	ZNHIT2	zinc finger, HIT-type containing 2	-1	1.28343	1.44393
236582_at			-1.6358	-1.22264	1.44393
210701_at	CFDP1	craniofacial development protein 1	-1.02101	1	1.44393
235161_at	RASSF8-AS1	RASSF8 atnisense RNA 1	-1.05702	1.12506	1.44393
1566643_a_at	CTC-265F19.1; OTTHUMG00000180438	NULL	-1.24833	-1.25701	1.44393
230904_at	FSD1L	fibronectin type III and SPRY domain containing 1-like	-1.67018	-1.21419	1.43396
217701_x_at			-1.16473	-1.17283	1.43396
202972_s_at	FAM13A	family with sequence similarity 13, member A	-1	-1.15669	1.43396
216976_s_at	RYK	receptor-like tyrosine kinase	-1.10191	-1.04972	1.43396
217671_at	DSERG1	Down syndrome encephalopathy related protein 1	-1.13288	-1.02101	1.43396
210679_x_at			-1.00696	-1.00696	1.43396
206475_x_at	CSH1; CSHL1; GH1	chorionic somatomammotropin hormone 1 (placental lactogen); chorionic somatomammotropin hormone-like 1; growth hormone 1	-1.22264	1	1.43396
215572_at			-1.17283	-1.31951	1.43396
216247_at	RPS20; SNORD54	ribosomal protein S20; small nucleolar RNA, C/D box 54	-1.03526	-1.18921	1.43396
239825_at			-1.76541	-1.18921	1.43396
219285_s_at	NIN	ninein (GSK3B interacting protein)	-1.10957	1	1.43396
239467_at			-1.18099	1.3566	1.43396
1570255_s_at	ANKRD20A1; ANKRD20A12P; ANKRD20A2; ANKRD20A3; ANKRD20A4; ANKRD20A8P; LOC101059935	ankyrin repeat domain 20 family, member A1; ankyrin repeat domain 20 family, member A12, pseudogene; ankyrin repeat domain 20 family, member A2; ankyrin repeat domain 20 family, member A3; ankyrin repeat domain 20 family, member A4; ankyrin repeat domain 20 family, member A8, pseudogene; coiled-coil domain-containing protein 29-like	-1.15669	-1.6358	1.43396
204774_at	EVI2A	ecotropic viral integration site 2A	-1.02811	-1.61328	1.43396
205966_at	TAF13	TAF13 RNA polymerase II, TATA box binding protein (TBP)-associated factor, 18kDa	-1.06437	1.00696	1.43396
238550_at	RUFY2	RUN and FYVE domain containing 2	-1.10191	1.05702	1.43396
219395_at	ESRP2	epithelial splicing regulatory protein 2	-1.06437	1.08673	1.43396
208736_at	ARPC3	actin related protein 2/3 complex, subunit 3, 21kDa	-1.14076	1.3566	1.43396
238326_at	ODF3B	outer dense fiber of sperm tails 3B	-1	-1.27456	1.42405
233070_at	ZNF197	zinc finger protein 197	-1	-1.18921	1.42405
1555755_at			-1.05702	1.11729	1.42405
217678_at	SLC7A11	solute carrier family 7 (anionic amino acid transporter light chain, xc- system), member 11	-1.37554	-2.11404	1.42405
1557580_at			-2.26577	-1.7411	1.42405
226439_s_at	NBEA	neurobeachin	-1.18099	-1.71713	1.42405
222745_s_at	KATNBL1	katanin p80 subunit B-like 1	-1.07923	-1.14076	1.42405
1553652_a_at	C18orf54	chromosome 18 open reading frame 54	-1.06437	-1.10957	1.42405
222309_at			-1.43396	-1.10191	1.42405
228027_at	ARMCX5-GPRASP2; GPRASP2	ARMCX5-GPRASP2 readthrough; G protein-coupled receptor associated sorting protein 2	-1.39474	1.04972	1.42405
221848_at	ZGPAT	zinc finger, CCCH-type with G patch domain	-1.09429	1.06437	1.42405
235656_s_at			-1.14076	1.07177	1.42405
209261_s_at	NR2F6	nuclear receptor subfamily 2, group F, member 6	-1.01396	1.10957	1.41421
236835_at	FUT8-AS1	FUT8 antisense RNA 1	-1.48452	-1.28343	1.41421
1554283_at	CCRN4L	CCR4 carbon catabolite repression 4-like (S. cerevisiae)	-1.41421	-1.23114	1.41421
235057_at	ITCH	itchy E3 ubiquitin protein ligase	-1.09429	-1.15669	1.41421
1552291_at	PIGX	phosphatidylinositol glycan anchor biosynthesis, class X	-1.53688	-1.1487	1.41421
236740_at			-1.00696	-1.07923	1.41421
232472_at			-1.02101	-1.02811	1.41421
215319_at	ATP8B3	ATPase, aminophospholipid transporter, class I, type 8B, member 3	-1.08673	1	1.41421
228324_at	C9orf41	chromosome 9 open reading frame 41	-1.09429	1.00696	1.41421
238923_at	SPOP	speckle-type POZ protein	-1.31951	1.02101	1.41421
211952_at	IPO5	importin 5	-1.00696	1.03526	1.41421
227021_at	KDM1B	lysine (K)-specific demethylase 1B	-1.03526	1.03526	1.41421
235626_at	CAMK1D	calcium/calmodulin-dependent protein kinase ID	-1	1.04247	1.41421
229733_s_at			-1.11729	1.04972	1.41421
220465_at	CEBPA-AS1	CEBPA antisense RNA 1 (head to head)	-1.08673	1.07177	1.41421
231268_at	LOC645895; MYBL1	uncharacterized LOC645895; v-myb myeloblastosis viral oncogene homolog (avian)-like 1	-1.14076	1.07923	1.41421
242569_at	STAM2	signal transducing adaptor molecule (SH3 domain and ITAM motif) 2	-1.23114	1.11729	1.41421
1557835_at			-1.16473	1.25701	1.41421
228345_at	CHIC1	cysteine-rich hydrophobic domain 1	-1.67018	3.45815	1.41421
226974_at	NEDD4L	neural precursor cell expressed, developmentally down-regulated 4-like, E3 ubiquitin protein ligase	-1.19748	1.17283	1.41421
230779_at	TNRC6B	trinucleotide repeat containing 6B	-1.02811	-1.50525	1.40444
214658_at	TMED7; TMED7-TICAM2	transmembrane emp24 protein transport domain containing 7; TMED7-TICAM2 readthrough	-1	-1.43396	1.40444
236453_at			-2.14355	-1.42405	1.40444
238902_at			-1.48452	-1.15669	1.40444
227073_at	MAP3K2	mitogen-activated protein kinase kinase kinase 2	-1.42405	-1.13288	1.40444
1557737_s_at	NKTR	natural killer-tumor recognition sequence	-1.13288	-1.08673	1.40444
242635_s_at	NAPEPLD	N-acyl phosphatidylethanolamine phospholipase D	-1.58008	-1.03526	1.40444
235122_at	HIVEP3	human immunodeficiency virus type I enhancer binding protein 3	-1.22264	-1.00696	1.40444
1561528_at	OTTHUMG00000168456; RP11-575F12.1	NULL	-1.13288	1	1.40444
238457_at	DGKE	diacylglycerol kinase, epsilon 64kDa	-1.23114	1.07177	1.40444
1554076_s_at	TMEM136	transmembrane protein 136	-1.25701	1.07923	1.40444
230843_at			-1.07177	1.12506	1.40444
223400_s_at	PBRM1	polybromo 1	-1.07177	1.1487	1.40444
37079_at	NUS1P3	nuclear undecaprenyl pyrophosphate synthase 1 homolog (S. cerevisiae) pseudogene 3	-1.12506	1.18921	1.40444
241380_at	ARHGEF37	Rho guanine nucleotide exchange factor (GEF) 37	-1	1.28343	1.40444
220710_at	ANP32A-IT1	ANP32A intronic transcript 1 (non-protein coding)	-1.14076	-1.04247	1.40444
219211_at	USP18	ubiquitin specific peptidase 18	-1.05702	1	1.40444
238879_at	DCUN1D1	DCN1, defective in cullin neddylation 1, domain containing 1	-1.03526	1.09429	1.40444
231902_at	ZNF827	zinc finger protein 827	-1.06437	-1.47427	1.39474
238430_x_at	SLFN5	schlafen family member 5	-1	-1.30134	1.39474
240623_at			-1.02811	-1.24833	1.39474
217144_at	UBBP1; UBBP4	ubiquitin B pseudogene 1; NULL; ubiquitin B pseudogene 4	-1.09429	-1.11729	1.39474
215058_at	DENND5B	DENN/MADD domain containing 5B	-1.49485	-1.06437	1.39474
215398_at			-1.13288	1.03526	1.39474
235935_at	LRRC73	leucine rich repeat containing 73	-1.29235	1.04972	1.39474
1558409_at			-1.08673	1.06437	1.39474
231234_at	CTSC	cathepsin C	-1	1.19748	1.39474
213475_s_at	ITGAL	integrin, alpha L (antigen CD11A (p180), lymphocyte function-associated antigen 1; alpha polypeptide)	-4.99332	1.32869	1.39474
201656_at	ITGA6	integrin, alpha 6	-1.12506	-10.5561	1.39474
241360_at	CCDC15	coiled-coil domain containing 15	-1.6358	-2.54912	1.39474
228457_at	PPM1L	protein phosphatase, Mg2+/Mn2+ dependent, 1L	-1.02811	-1.30134	1.39474
216813_at			-1.02101	-1.24833	1.39474
238810_at	RFX3	regulatory factor X, 3 (influences HLA class II expression)	-1.08673	-1.1487	1.39474
234261_at			-1.44393	-1.02101	1.39474
231197_at	PPP1R3F	protein phosphatase 1, regulatory subunit 3F	-1	-1.01396	1.39474
236678_at			-1.21419	1.00696	1.39474
209309_at	AZGP1	alpha-2-glycoprotein 1, zinc-binding	-1.02101	1.07177	1.39474
202638_s_at	ICAM1	intercellular adhesion molecule 1	-1.22264	-1.45397	1.39474
235432_at	NPHP3	nephronophthisis 3 (adolescent)	-1.17283	-1.29235	1.39474
240513_at	EIF3M	eukaryotic translation initiation factor 3, subunit M	-1.16473	-1.17283	1.39474
1556021_at	GPR180	G protein-coupled receptor 180	-1.14076	-1.08673	1.39474
243046_at			-1.04247	-1.07177	1.39474
203533_s_at	CUL5	cullin 5	-1.01396	1	1.39474
203526_s_at	APC	adenomatous polyposis coli	-1.13288	1.03526	1.39474
208100_x_at	SEMA6C	sema domain, transmembrane domain (TM), and cytoplasmic domain, (semaphorin) 6C	-1.02101	1.04972	1.39474
1570130_at	SPATS2	spermatogenesis associated, serine-rich 2	-1.26576	1.21419	1.39474
216765_at	MAP2K5	mitogen-activated protein kinase kinase 5	-1.00696	-1.55833	1.38511
1555407_s_at	FGD3	FYVE, RhoGEF and PH domain containing 3	-1.06437	-1.21419	1.38511
223342_at	RRM2B	ribonucleotide reductase M2 B (TP53 inducible)	-1.23971	-1.09429	1.38511
238739_at	IPMK	inositol polyphosphate multikinase	-1.06437	1.01396	1.38511
238458_at	MICU3	mitochondrial calcium uptake family, member 3	-1.00696	1.02101	1.38511
216126_at			-1.07177	1.04972	1.38511
235178_x_at	ESCO2	establishment of sister chromatid cohesion N-acetyltransferase 2	-1.03526	1.48452	1.38511
217645_at	COX16; SYNJ2BP-COX16	COX16 cytochrome c oxidase assembly homolog (S. cerevisiae); SYNJ2BP-COX16 readthrough	-1.08673	1.49485	1.38511
227191_at	ITFG1	integrin alpha FG-GAP repeat containing 1	-1.08673	-1.16473	1.38511
1564640_at	MGA	MGA, MAX dimerization protein	-1.05702	-1.04972	1.38511
212636_at	QKI	QKI, KH domain containing, RNA binding	-1.6358	-1.84038	1.38511
236203_at	HLA-DQA1; LOC100509457	major histocompatibility complex, class II, DQ alpha 1; HLA class II histocompatibility antigen, DQ alpha 1 chain-like	-1.34723	-1.7411	1.38511
223382_s_at	ZNRF1	zinc and ring finger 1, E3 ubiquitin protein ligase	-1	-1.43396	1.38511
206233_at	B4GALT6	UDP-Gal:betaGlcNAc beta 1,4- galactosyltransferase, polypeptide 6	-1.10191	-1.23971	1.38511
210175_at	GCFC2	GC-rich sequence DNA-binding factor 2	-1.58008	-1.21419	1.38511
228700_at	CXorf38	chromosome X open reading frame 38	-1.39474	-1.18099	1.38511
236107_at	UBE2Z	ubiquitin-conjugating enzyme E2Z	-1.25701	-1.16473	1.38511
240066_at	AC000123.3; OTTHUMG00000066283	NULL	-2.36199	-1.1487	1.38511
223651_x_at	CDC23	cell division cycle 23	-1.18099	-1.14076	1.38511
215864_at			-1	-1.13288	1.38511
212120_at	RHOQ	ras homolog family member Q	-1.44393	-1.10957	1.38511
232222_at	C18orf49; ZCCHC2	chromosome 18 open reading frame 49; zinc finger, CCHC domain containing 2	-1	1	1.38511
210717_at			-1.34723	1.00696	1.38511
215176_x_at	IGK; IGKC	immunoglobulin kappa locus; immunoglobulin kappa constant	-1.07177	1.07177	1.38511
222766_at	POLR3K	polymerase (RNA) III (DNA directed) polypeptide K, 12.3 kDa	-1	1.07923	1.38511
32088_at	BLZF1	basic leucine zipper nuclear factor 1	-1.06437	1.07923	1.38511
217437_s_at	TACC1	transforming, acidic coiled-coil containing protein 1	-1.84038	1.11729	1.38511
221905_at	CYLD	cylindromatosis (turban tumor syndrome)	-1.31039	1.85318	1.38511
214715_x_at	ZNF160	zinc finger protein 160	-1.26576	-1.18099	1.38511
207730_x_at			-1.15669	-1.11729	1.38511
229228_at	CREB5; LOC401317	cAMP responsive element binding protein 5; uncharacterized LOC401317	-1.19748	1	1.37554
217824_at	UBE2J1	ubiquitin-conjugating enzyme E2, J1	-1.38511	-1.75321	1.37554
211852_s_at	ATRN	attractin	-1.06437	-1.26576	1.37554
217143_s_at	TRDC	T cell receptor delta constant; NULL	-1.12506	-1.26576	1.37554
218147_s_at	GLT8D1	glycosyltransferase 8 domain containing 1	-1.02101	-1.23971	1.37554
1554264_at	CKAP2	cytoskeleton associated protein 2	-1.54756	-1.22264	1.37554
239614_x_at			-1.55833	-1.19748	1.37554
207793_s_at	EPB41	erythrocyte membrane protein band 4.1 (elliptocytosis 1, RH-linked)	-1.36604	-1.17283	1.37554
208963_x_at	FADS1; MIR1908	fatty acid desaturase 1; microRNA 1908	-1	-1.14076	1.37554
215850_s_at	NDUFA5	NADH dehydrogenase (ubiquinone) 1 alpha subcomplex, 5, 13kDa	-1.12506	-1.10957	1.37554
233928_at	ADAMTS9-AS1	ADAMTS9 antisense RNA 1; NULL	-1.07923	-1.07177	1.37554
242047_at	RTKN2	rhotekin 2	-1	-1.06437	1.37554
216286_at			-1.25701	-1.04972	1.37554
1556606_at	NAV2	neuron navigator 2	-1.14076	-1.04972	1.37554
1552283_s_at	LOC100996904; ZDHHC11; ZDHHC11B	uncharacterized LOC100996904; zinc finger, DHHC-type containing 11; zinc finger, DHHC-type containing 11B	-1.23114	-1.02811	1.37554
243721_at	C18orf61	uncharacterized LOC497259	-1.29235	-1.01396	1.37554
1554948_at			-1.53688	-1.01396	1.37554
237246_at			-1.25701	-1.00696	1.37554
1558053_s_at	TMED4	transmembrane emp24 protein transport domain containing 4	-1.08673	1	1.37554
229242_at	TNFSF15	tumor necrosis factor (ligand) superfamily, member 15	-1.15669	1	1.37554
233575_s_at	TLE4	transducin-like enhancer of split 4 (E(sp1) homolog, Drosophila)	-1.3566	1.02811	1.37554
1554655_a_at	RPRML	reprimo-like	-1.12506	1.03526	1.37554
1555100_at	APLF	aprataxin and PNKP like factor	-1.21419	1.06437	1.37554
223261_at	POLK	polymerase (DNA directed) kappa	-1.21419	1.06437	1.37554
242702_at	MMAA	methylmalonic aciduria (cobalamin deficiency) cblA type	-1	1.10191	1.37554
230874_at	SLC36A4	solute carrier family 36 (proton/amino acid symporter), member 4	-1.04972	1.14076	1.37554
1553106_at	C5orf24	chromosome 5 open reading frame 24	-1.11729	1.19748	1.37554
236834_at	SCFD2	sec1 family domain containing 2	-1.11729	1.20581	1.37554
222830_at	GRHL1	grainyhead-like 1 (Drosophila)	-1	1.21419	1.37554
244872_at	RBBP4	retinoblastoma binding protein 4	-1.82766	1.22264	1.37554
242590_at			-1.10191	1.28343	1.37554
244219_at			-1.02101	1.98618	1.37554
230570_at	EIF3H	eukaryotic translation initiation factor 3, subunit H	-1.64718	1.3566	1.37554
221491_x_at	HLA-DRB1; HLA-DRB3; HLA-DRB4; HLA-DRB5; LOC100507709; LOC100507714; LOC101060779	major histocompatibility complex, class II, DR beta 1; major histocompatibility complex, class II, DR beta 3; major histocompatibility complex, class II, DR beta 4; major histocompatibility complex, class II, DR beta 5; HLA class II histocompatibility antigen, DRB1-7 beta chain-like; HLA class II histocompatibility antigen, DRB1-10 beta chain-like	-1.24833	-2.15846	1.36604
230416_at			-1.00696	-1.6358	1.36604
207006_s_at	CCDC106	coiled-coil domain containing 106	-1.02811	-1.36604	1.36604
242344_at	GABRB2	gamma-aminobutyric acid (GABA) A receptor, beta 2	-1.6245	-1.31951	1.36604
224453_s_at	ETNK1	ethanolamine kinase 1	-1.13288	-1.23971	1.36604
243037_at			-1.19748	-1.23114	1.36604
1557486_at	ANKRD44-IT1	ANKRD44 intronic transcript 1 (non-protein coding); NULL	-1.51572	-1.18921	1.36604
216873_s_at	ATP8B2	ATPase, aminophospholipid transporter, class I, type 8B, member 2	-1.26576	-1.15669	1.36604
202661_at	ITPR2	inositol 1,4,5-trisphosphate receptor, type 2	-1.02811	-1.12506	1.36604
201211_s_at	DDX3X	DEAD (Asp-Glu-Ala-Asp) box polypeptide 3, X-linked	-1.04247	-1.12506	1.36604
242300_at			-1.15669	-1.09429	1.36604
244660_at	ELAVL1	ELAV (embryonic lethal, abnormal vision, Drosophila)-like 1 (Hu antigen R)	-1.45397	-1.07177	1.36604
213786_at	TAX1BP1	Tax1 (human T-cell leukemia virus type I) binding protein 1	-1.18099	-1.06437	1.36604
235505_s_at	LRPAP1	low density lipoprotein receptor-related protein associated protein 1	-1.02811	-1.02811	1.36604
218981_at	ACN9	ACN9 homolog (S. cerevisiae)	-1.52626	-1.02811	1.36604
234945_at	MTFR2	mitochondrial fission regulator 2	-1.45397	-1.00696	1.36604
230367_at	SMTNL1	smoothelin-like 1	-1	1	1.36604
211120_x_at	ESR2	estrogen receptor 2 (ER beta)	-1.10957	1	1.36604
242423_x_at			-1.12506	1.03526	1.36604
219843_at	IPP	intracisternal A particle-promoted polypeptide	-1.27456	1.08673	1.36604
214592_s_at	SNAPC5	small nuclear RNA activating complex, polypeptide 5, 19kDa	-1.18921	1.1487	1.36604
230278_at			-1.15669	1.17283	1.36604
235028_at			-1.04247	1.31039	1.36604
236619_at			-1.03526	1.64718	1.36604
1554272_at	ERAP2	endoplasmic reticulum aminopeptidase 2	-1.23971	-1.23114	1.36604
205898_at	CX3CR1	chemokine (C-X3-C motif) receptor 1	-1.07923	1	1.36604
214918_at	HNRNPM	heterogeneous nuclear ribonucleoprotein M	-1.40444	1.31951	1.36604
235025_at	WDR89	WD repeat domain 89	-1	-1.18921	1.36604
244623_at	KCNQ5	potassium voltage-gated channel, KQT-like subfamily, member 5	-1.07177	-3.31728	1.3566
204840_s_at	EEA1	early endosome antigen 1	-1.76541	-2.51403	1.3566
239035_at	MTHFR	methylenetetrahydrofolate reductase (NAD(P)H)	-1.12506	-2.21914	1.3566
218311_at	MAP4K3	mitogen-activated protein kinase kinase kinase kinase 3	-1.28343	-1.75321	1.3566
230403_at	RFX3	regulatory factor X, 3 (influences HLA class II expression)	-1.25701	-1.58008	1.3566
240866_at			-1.06437	-1.47427	1.3566
220091_at	SLC2A6	solute carrier family 2 (facilitated glucose transporter), member 6	-1.19748	-1.38511	1.3566
235180_at	STYX	serine/threonine/tyrosine interacting protein	-1	-1.34723	1.3566
235333_at	B4GALT6	UDP-Gal:betaGlcNAc beta 1,4- galactosyltransferase, polypeptide 6	-1.20581	-1.32869	1.3566
239487_at			-1.05702	-1.30134	1.3566
220674_at	CD22	CD22 molecule	-1.37554	-1.28343	1.3566
239557_at			-1.01396	-1.18921	1.3566
218668_s_at	RAP2C	RAP2C, member of RAS oncogene family	-1.02101	-1.18099	1.3566
232168_x_at	MACF1	microtubule-actin crosslinking factor 1	-1.06437	-1.18099	1.3566
229812_at	USP48	ubiquitin specific peptidase 48	-1.28343	-1.14076	1.3566
216490_x_at	RPLP2P1	ribosomal protein, large P2, pseudogene 1; NULL	-1.08673	-1.10191	1.3566
1555785_a_at	XRN1	5'-3' exoribonuclease 1	-1.20581	-1.02811	1.3566
227071_at	ZNF414	zinc finger protein 414	-1.09429	-1.01396	1.3566
214090_at	PAWR	PRKC, apoptosis, WT1, regulator	-1.50525	1	1.3566
52731_at	AMBRA1	autophagy/beclin-1 regulator 1	-1.02101	1.04247	1.3566
218812_s_at	ORAI2	ORAI calcium release-activated calcium modulator 2	-1.06437	1.05702	1.3566
213060_s_at	CHI3L2	chitinase 3-like 2	-3.91768	1.09429	1.3566
217176_s_at	ZFX	zinc finger protein, X-linked	-1.41421	1.21419	1.3566
1559288_at	AC067956.1; OTTHUMG00000153857	NULL	-1.02811	-1.00696	1.3566
1562169_at			-1.31951	1.07177	1.3566
236919_at			-1.05702	-1.31951	1.3566
219601_s_at	C10orf12	chromosome 10 open reading frame 12	-1.19748	-1.24833	1.3566
215318_at	MINOS1P1	mitochondrial inner membrane organizing system 1 pseudogene 1	-1.58008	-1.23971	1.3566
1564190_x_at	ZNF519	zinc finger protein 519	-1.02101	-1.17283	1.3566
1568971_at	PCNXL4	pecanex-like 4 (Drosophila)	-1.02811	-1.13288	1.3566
232435_at	ALG13	ALG13, UDP-N-acetylglucosaminyltransferase subunit	-1.12506	-1.07923	1.3566
1562238_at	USPL1	ubiquitin specific peptidase like 1	-1	-1.04972	1.3566
235667_at	USP46-AS1	USP46 antisense RNA 1	-1.19748	-1.03526	1.3566
232650_at	C12orf65	chromosome 12 open reading frame 65	-1.05702	-1.02811	1.3566
236792_at	CFL1	cofilin 1 (non-muscle)	-1	1	1.3566
216290_x_at			-1.04972	1	1.3566
1560918_at			-1.09429	1	1.3566
232298_at	MBNL1-AS1	MBNL1 antisense RNA 1	-1.12506	1	1.3566
210370_s_at	LY9	lymphocyte antigen 9	-1.13288	1.04972	1.3566
242514_at			-1.03526	1.07923	1.3566
242379_at			-1	1.14076	1.3566
214952_at	NCAM1	neural cell adhesion molecule 1	-1.13288	1.20581	1.3566
214786_at	MAP3K1	mitogen-activated protein kinase kinase kinase 1, E3 ubiquitin protein ligase	-1.06437	-1.82766	1.3566
219468_s_at	CUEDC1	CUE domain containing 1	-1.31951	-1.42405	1.3566
1553697_at	CCSAP	centriole, cilia and spindle-associated protein	-1.18099	-1.18921	1.3566
229723_at	TAGAP	T-cell activation RhoGTPase activating protein	-3.4822	-1.1487	1.3566
213305_s_at	PPP2R5C	protein phosphatase 2, regulatory subunit B', gamma	-1.05702	-1.06437	1.3566
1554449_at	MIER3	mesoderm induction early response 1, family member 3	-1.04972	1	1.3566
237479_at			-1.34723	1.03526	1.3566
222264_at	HNRNPUL2	heterogeneous nuclear ribonucleoprotein U-like 2	-1.01396	1.05702	1.3566
234623_x_at			-17.1484	1.09429	1.3566
228910_at	CD82	CD82 molecule	-1.17283	1.25701	1.3566
223643_at	CRYGS	crystallin, gamma S	-1.15669	-1.02101	1.34723
230379_x_at	NDUFAF7	NADH dehydrogenase (ubiquinone) complex I, assembly factor 7	-1.22264	1.04247	1.34723
227834_at	TXLNB	taxilin beta	-1.50525	1.09429	1.34723
224582_s_at	NUCKS1	nuclear casein kinase and cyclin-dependent kinase substrate 1	-1.01396	1.21419	1.34723
200928_s_at	RAB14	RAB14, member RAS oncogene family	-1.48452	-1.76541	1.34723
230883_at	NXPH2	neurexophilin 2	-1.04247	-1.13288	1.34723
229779_at	COL4A4	collagen, type IV, alpha 4	-1.02101	-1.02811	1.34723
230677_at	EXOC3L4	exocyst complex component 3-like 4	-1.23971	1	1.34723
212192_at	KCTD12	potassium channel tetramerisation domain containing 12	-1.14076	1.00696	1.34723
211653_x_at	AKR1C2; LOC101060798	aldo-keto reductase family 1, member C2; aldo-keto reductase family 1 member C2-like	-1.03526	1.14076	1.34723
1552947_x_at	ZNF114	zinc finger protein 114	-1.11729	-1.05702	1.34723
225599_s_at	TRIQK	triple QxxK/R motif containing	-1.20581	-1.47427	1.34723
203991_s_at	KDM6A	lysine (K)-specific demethylase 6A	-1.01396	-1.45397	1.34723
228565_at	KIAA1804	mixed lineage kinase 4	-1	-1.15669	1.34723
229498_at	MBNL3	muscleblind-like splicing regulator 3	-2.07053	-1.12506	1.34723
224649_x_at	CCNY	cyclin Y	-1.65864	-1.08673	1.34723
239555_at			-1.30134	-1.07177	1.34723
227512_at	MEX3A	mex-3 homolog A (C. elegans)	-1.02811	-1.03526	1.34723
214683_s_at	CLK1	CDC-like kinase 1	-1.25701	-1.03526	1.34723
232363_at			-1.27456	-1.02811	1.34723
228231_at	SNX8	sorting nexin 8	-1.01396	-1.01396	1.34723
241176_at			-1.05702	1	1.34723
241807_x_at			-1.08673	1	1.34723
206079_at	CHML	choroideremia-like (Rab escort protein 2)	-1.21419	1	1.34723
230679_at	DCAF10	DDB1 and CUL4 associated factor 10	-1.25701	1	1.34723
225039_at	LOC729020; RPE	rcRPE; ribulose-5-phosphate-3-epimerase	-1.03526	1.02101	1.34723
210077_s_at	SRSF5	serine/arginine-rich splicing factor 5	-1.21419	1.08673	1.34723
1559007_s_at			-1.05702	1.10957	1.34723
222824_at	NUDT5	nudix (nucleoside diphosphate linked moiety X)-type motif 5	-1.43396	1.38511	1.34723
225438_at	NUDCD1	NudC domain containing 1	-1.10957	-1.05702	1.33793
216325_x_at	RTEL1; RTEL1-TNFRSF6B	regulator of telomere elongation helicase 1; RTEL1-TNFRSF6B readthrough (NMD candidate)	-1	1	1.33793
1566768_at			-1.1487	1	1.33793
241515_at			-1	-1.02811	1.33793
214705_at	INADL	InaD-like (Drosophila)	-1	-1.17283	1.33793
235494_at	LSAMP	limbic system-associated membrane protein	-3.43426	-1.86607	1.33793
241985_at	JMY	junction mediating and regulatory protein, p53 cofactor	-1.07177	-1.32869	1.33793
231861_at	LRP10	low density lipoprotein receptor-related protein 10	-1	-1.30134	1.33793
235714_at	GANC	glucosidase, alpha; neutral C	-1.25701	-1.20581	1.33793
209922_at	BRAP	BRCA1 associated protein	-1.07177	-1.19748	1.33793
225703_at	FBRSL1	fibrosin-like 1	-1.23971	-1.18921	1.33793
227295_at	IKBIP	IKBKB interacting protein	-1.07177	-1.16473	1.33793
1569349_at	C11orf30	chromosome 11 open reading frame 30	-1.36604	-1.11729	1.33793
221900_at	COL8A2	collagen, type VIII, alpha 2	-1.08673	-1.10957	1.33793
1570523_s_at	ATG10	autophagy related 10	-1.02811	-1.10191	1.33793
220038_at	C8orf44-SGK3; SGK3	C8orf44-SGK3 readthrough; serum/glucocorticoid regulated kinase family, member 3	-1.51572	-1.09429	1.33793
222816_s_at	ZCCHC2	zinc finger, CCHC domain containing 2	-1.10191	-1.08673	1.33793
202034_x_at	RB1CC1	RB1-inducible coiled-coil 1	-1.02101	-1.08673	1.33793
1555780_a_at	RHEB	Ras homolog enriched in brain	-1.23971	-1.08673	1.33793
229008_at	WDR60	WD repeat domain 60	-1.18099	-1.07923	1.33793
228604_at	FAM76A	family with sequence similarity 76, member A	-1.04247	-1.04972	1.33793
232665_x_at			-1.29235	-1.04972	1.33793
238057_at	USP45	ubiquitin specific peptidase 45	-1.21419	-1.03526	1.33793
211979_at	GPR107	G protein-coupled receptor 107	-1.06437	-1.02811	1.33793
237775_x_at			-1	1	1.33793
202817_s_at	SS18	synovial sarcoma translocation, chromosome 18	-1.08673	1	1.33793
1558699_a_at	HERPUD2	HERPUD family member 2	-1.09429	1	1.33793
201408_at	PPP1CB	protein phosphatase 1, catalytic subunit, beta isozyme	-1.34723	1.04972	1.33793
1563244_at	OTTHUMG00000170096; RP11-650K20.3	NULL	-1.10957	1.08673	1.33793
226377_at	NFIC	nuclear factor I/C (CCAAT-binding transcription factor)	-1.22264	1.10191	1.33793
207841_at	SPIN2A	spindlin family, member 2A	-1	1.19748	1.33793
236029_at	FAT3	FAT atypical cadherin 3	-1.01396	1.21419	1.33793
214775_at	N4BP3	NEDD4 binding protein 3	-1.16473	1.21419	1.33793
244763_at	MTRF1	mitochondrial translational release factor 1	-1.11729	1.26576	1.33793
244060_at			-1	1.29235	1.33793
230893_at	DNAJC21	DnaJ (Hsp40) homolog, subfamily C, member 21	-1.13288	1.32869	1.33793
235677_at	SRR	serine racemase	-1.47427	1.33793	1.33793
214039_s_at	LAPTM4B	lysosomal protein transmembrane 4 beta	-1.20581	1.36604	1.33793
1562327_at			-1.09429	1.47427	1.33793
236204_at	COPS8	COP9 signalosome subunit 8	-1.23971	1.6245	1.33793
1563104_at			-1.05702	-1.08673	1.33793
204236_at	FLI1	Friend leukemia virus integration 1	-7.1602	-2.51403	1.32869
202085_at	TJP2	tight junction protein 2	-4.22807	-1.70527	1.32869
221879_at	CALML4	calmodulin-like 4	-1.09429	-1.54756	1.32869
202422_s_at	ACSL4	acyl-CoA synthetase long-chain family member 4	-1.12506	-1.47427	1.32869
217813_s_at	SPIN1	spindlin 1	-1.64718	-1.32869	1.32869
232537_x_at	MARK3	MAP/microtubule affinity-regulating kinase 3	-1.30134	-1.30134	1.32869
230791_at			-1.31951	-1.28343	1.32869
231878_at	PAGR1	PAXIP1 associated glutamate-rich protein 1	-1.04247	-1.24833	1.32869
235612_at			-1.47427	-1.21419	1.32869
213510_x_at	USP32P2	ubiquitin specific peptidase 32 pseudogene 2	-1.22264	-1.19748	1.32869
227225_at	ZNF503	zinc finger protein 503	-1	-1.15669	1.32869
241815_at			-1	-1.10957	1.32869
1566597_at			-1.17283	-1.09429	1.32869
202172_at	VEZF1	vascular endothelial zinc finger 1	-1.01396	-1.08673	1.32869
1566301_at	PPP1R11	protein phosphatase 1, regulatory (inhibitor) subunit 11	-1.03526	-1.03526	1.32869
214711_at	GATC	glutamyl-tRNA(Gln) amidotransferase, subunit C	-1.07923	-1.02811	1.32869
219728_at	MYOT	myotilin	-2.88786	-1.02811	1.32869
240539_at			-1.17283	1	1.32869
229602_at			-1.3566	1	1.32869
1555247_a_at	FNIP1; RAPGEF6	folliculin interacting protein 1; Rap guanine nucleotide exchange factor (GEF) 6	-1.01396	1.02101	1.32869
206675_s_at	SKIL	SKI-like oncogene	-1.06437	1.02101	1.32869
218598_at	RINT1	RAD50 interactor 1	-1.00696	1.04247	1.32869
224383_at	RNF17	ring finger protein 17	-1.15669	1.04972	1.32869
1566476_at			-1.10957	1.06437	1.32869
235198_at	OSTM1	osteopetrosis associated transmembrane protein 1	-1.09429	1.09429	1.32869
232941_at	TMPRSS6	transmembrane protease, serine 6	-1	1.10191	1.32869
204894_s_at	AOC3	amine oxidase, copper containing 3	-1.23114	1.15669	1.32869
217066_s_at	DMPK	dystrophia myotonica-protein kinase	-1.07177	1.18099	1.32869
201421_s_at	WDR77	WD repeat domain 77	-1	1.23114	1.32869
244749_at			-1.08673	-1.14076	1.32869
1562236_at	KAT6B	K(lysine) acetyltransferase 6B	-1.19748	-1.01396	1.32869
241067_at	CTB-43E15.1; OTTHUMG00000163339	NULL	-1.07923	1.02101	1.32869
1553612_at	ZNF354B	zinc finger protein 354B	-1.10957	1.02101	1.32869
233495_at	EXOSC3	exosome component 3	-1	1.05702	1.32869
225047_at	NUPL1	nucleoporin like 1	-1.04972	-1.07177	1.32869
243176_at	ARL5A	ADP-ribosylation factor-like 5A	-1.14076	-1.02811	1.32869
244473_at			-1.16473	-1.02101	1.32869
220007_at	METTL8	methyltransferase like 8	-1.49485	-1.00696	1.32869
214449_s_at	RHOQ	ras homolog family member Q	-1.15669	1.1487	1.32869
236293_at	RHOH	ras homolog family member H	-3.38698	1.38511	1.32869
208010_s_at	PTPN22	protein tyrosine phosphatase, non-receptor type 22 (lymphoid)	-2.88786	-1.89212	1.31951
209105_at	NCOA1	nuclear receptor coactivator 1	-1.12506	-1.59107	1.31951
205684_s_at	DENND4C	DENN/MADD domain containing 4C	-1.00696	-1.23114	1.31951
221014_s_at	RAB33B	RAB33B, member RAS oncogene family	-1.45397	-1.09429	1.31951
238838_at	TCERG1	transcription elongation regulator 1	-1	-1.07177	1.31951
231921_at	DCAF17	DDB1 and CUL4 associated factor 17	-1.05702	-1.06437	1.31951
235154_at	TAF3	TAF3 RNA polymerase II, TATA box binding protein (TBP)-associated factor, 140kDa	-1	-1.00696	1.31951
238641_at	TMEM51-AS1	TMEM51 antisense RNA 1	-1	1	1.31951
233436_at	MTBP	Mdm2, transformed 3T3 cell double minute 2, p53 binding protein (mouse) binding protein, 104kDa	-1.67018	1	1.31951
208751_at	NAPA	N-ethylmaleimide-sensitive factor attachment protein, alpha	-1	1.05702	1.31951
224292_at	TTTY13	testis-specific transcript, Y-linked 13 (non-protein coding)	-1.03526	1.06437	1.31951
226090_x_at	RABL3	RAB, member of RAS oncogene family-like 3	-1.40444	1.07177	1.31951
226957_x_at	RALBP1	ralA binding protein 1	-1.01396	1.15669	1.31951
231964_at	BICD1	bicaudal D homolog 1 (Drosophila)	-1.02101	1.16473	1.31951
239060_at			-1.09429	1.3566	1.31951
222128_at	NSUN6	NOP2/Sun domain family, member 6	-1.97247	1.58008	1.31951
242384_at			-1.31039	-1.44393	1.31951
1569641_at			-1.46409	-1.26576	1.31951
207837_at	RBPMS	RNA binding protein with multiple splicing	-1	-1.08673	1.31951
210801_at	DIMT1	DIM1 dimethyladenosine transferase 1 homolog (S. cerevisiae)	-1.11729	-1.05702	1.31951
1558163_at	PEX13	peroxisomal biogenesis factor 13	-2.08493	-1.01396	1.31951
1556757_a_at	ALS2CR11	amyotrophic lateral sclerosis 2 (juvenile) chromosome region, candidate 11	-1.07923	-1.00696	1.31951
217253_at	SH3BP2	SH3-domain binding protein 2	-1.17283	1	1.31951
235675_at	DHFRL1	dihydrofolate reductase-like 1	-1.25701	1	1.31951
1561114_a_at	DEPDC4	DEP domain containing 4	-1.30134	1	1.31951
228973_at	DLG2	discs, large homolog 2 (Drosophila)	-2.88786	1	1.31951
231686_at	GATM	glycine amidinotransferase (L-arginine:glycine amidinotransferase)	-1.02101	1.08673	1.31951
204457_s_at	GAS1	growth arrest-specific 1	-1.00696	1.26576	1.31951
228452_at	GID4	GID complex subunit 4, VID24 homolog (S. cerevisiae)	-1.03526	-1.15669	1.31951
227485_at	DDX26B	DEAD/H (Asp-Glu-Ala-Asp/His) box polypeptide 26B	-1.07923	-1.13288	1.31951
232330_at	COA1	cytochrome c oxidase assembly factor 1 homolog (S. cerevisiae)	-1.6245	-1.13288	1.31951
242225_at			-1.67018	-1.02101	1.31951
220823_at	LOC729164	hCG1732469	-1.07923	1	1.31951
230612_at	WDR73	WD repeat domain 73	-1.06437	1.06437	1.31951
222156_x_at	CCPG1; DYX1C1-CCPG1	cell cycle progression 1; DYX1C1-CCPG1 readthrough (NMD candidate)	-1.26576	1.09429	1.31951
239266_at			-1.04247	1.1487	1.31951
226476_s_at	VPRBP	Vpr (HIV-1) binding protein	-1.04972	1.25701	1.31951
244546_at	CYCS	cytochrome c, somatic	-1.46409	-1.6245	1.31039
216399_s_at	SCAPER	S-phase cyclin A-associated protein in the ER	-1.27456	-1.22264	1.31039
226494_at	CAMSAP3	calmodulin regulated spectrin-associated protein family, member 3	-1.07177	-1.10191	1.31039
243388_at			-1.40444	-1.07923	1.31039
220144_s_at	ANKEF1	ankyrin repeat and EF-hand domain containing 1	-1.21419	-1.00696	1.31039
238762_at	MTHFD2L	methylenetetrahydrofolate dehydrogenase (NADP+ dependent) 2-like	-1.29235	1.06437	1.31039
225267_at	KPNA4	karyopherin alpha 4 (importin alpha 3)	-1.01396	1.10957	1.31039
204077_x_at	ENTPD4	ectonucleoside triphosphate diphosphohydrolase 4	-1.27456	1.14076	1.31039
227669_at	MPC2	mitochondrial pyruvate carrier 2	-1.44393	1.1487	1.31039
225689_at	GTDC2	glycosyltransferase-like domain containing 2	-1.59107	1.25701	1.31039
221103_s_at	WDR52	WD repeat domain 52	-1.36604	1.56917	1.31039
222943_at	GBA3	glucosidase, beta, acid 3	-1.16473	30.4844	1.31039
232020_at	SMURF2	SMAD specific E3 ubiquitin protein ligase 2	-1.05702	1	1.31039
220660_at	LINC00474	long intergenic non-protein coding RNA 474	-1.07923	1	1.31039
234406_at	RGMA	RGM domain family, member A	-1.1487	1	1.31039
227561_at	DDR2	discoidin domain receptor tyrosine kinase 2	-1	1.04972	1.31039
240557_at	OTTHUMG00000175836; RP11-145F16.2	NULL	-1.07923	1.10191	1.31039
215583_at	TMEM63A	transmembrane protein 63A	-1.15669	1.12506	1.31039
237279_at			-1.16473	1.1487	1.31039
235960_at	FXR1	fragile X mental retardation, autosomal homolog 1	-1	1.17283	1.31039
232454_at			-1.45397	1.18099	1.31039
212759_s_at	TCF7L2	transcription factor 7-like 2 (T-cell specific, HMG-box)	-1.17283	1.41421	1.31039
210240_s_at	CDKN2D	cyclin-dependent kinase inhibitor 2D (p19, inhibits CDK4)	-1.39474	-1.52626	1.31039
209441_at	RHOBTB2	Rho-related BTB domain containing 2	-1.04972	-1.22264	1.31039
202906_s_at	NBN	nibrin	-1.15669	-1.21419	1.31039
224368_s_at	NDRG3	NDRG family member 3	-1.48452	-1.18099	1.31039
1557419_a_at	ACSL4	acyl-CoA synthetase long-chain family member 4	-1.56917	-1.18099	1.31039
212523_s_at	KIAA0146; LOC100996383	KIAA0146; uncharacterized LOC100996383	-1.34723	-1.13288	1.31039
217027_x_at	AC004941.5; OTTHUMG00000151502	NULL	-1.00696	-1.10957	1.31039
232585_at	TLK2	tousled-like kinase 2	-1.02811	-1.06437	1.31039
242819_at			-1.02811	-1.05702	1.31039
225330_at	IGF1R	insulin-like growth factor 1 receptor	-1.20581	-1.04247	1.31039
200051_at	SART1	squamous cell carcinoma antigen recognized by T cells	-1.01396	-1.02811	1.31039
221987_s_at	TSR1	TSR1, 20S rRNA accumulation, homolog (S. cerevisiae)	-1	-1.02101	1.31039
225944_at	NLN	neurolysin (metallopeptidase M3 family)	-1.18921	1.03526	1.31039
217991_x_at	SSBP3	single stranded DNA binding protein 3	-1.1487	1.04247	1.31039
231599_x_at	DPF1	D4, zinc and double PHD fingers family 1	-1.33793	1.11729	1.31039
223660_at	ADORA3	adenosine A3 receptor	-1.42405	1.12506	1.31039
221480_at	HNRNPD	heterogeneous nuclear ribonucleoprotein D (AU-rich element RNA binding protein 1, 37kDa)	-1.1487	1.29235	1.31039
212209_at	MED13L	mediator complex subunit 13-like	-1.12506	-1.29235	1.30134
202979_s_at	CREBZF	CREB/ATF bZIP transcription factor	-1.20581	-1.10191	1.30134
1558842_at			-1.04247	-1.08673	1.30134
220031_at	OTUD7B	OTU domain containing 7B	-1	-1.19748	1.30134
235738_at			-1	-1.05702	1.30134
216616_at			-1.07923	1	1.30134
232962_x_at			-1.07923	1	1.30134
238247_at	OTTHUMG00000172313; RP11-761I4.3	NULL	-1.11729	1.08673	1.30134
1554328_at	STXBP4	syntaxin binding protein 4	-1.65864	-1.32869	1.30134
216493_s_at	IGF2BP3	insulin-like growth factor 2 mRNA binding protein 3	-1.16473	-1.31039	1.30134
1562817_at			-1.12506	-1.29235	1.30134
223825_at	KIAA1432	KIAA1432	-1.07923	-1.29235	1.30134
232129_s_at	LZTS2	leucine zipper, putative tumor suppressor 2	-1.14076	-1.29235	1.30134
210846_x_at	TRIM14	tripartite motif containing 14	-1.26576	-1.27456	1.30134
214524_at	GHRH	growth hormone releasing hormone	-1	-1.21419	1.30134
1553274_a_at	SNRNP48	small nuclear ribonucleoprotein 48kDa (U11/U12)	-1.1487	-1.20581	1.30134
1562996_at			-1.08673	-1.19748	1.30134
241159_x_at			-1.1487	-1.19748	1.30134
242071_x_at	ITGA8	integrin, alpha 8	-1.07923	-1.16473	1.30134
217226_s_at	SFXN3	sideroflexin 3	-1.01396	-1.15669	1.30134
240637_at	WDR41	WD repeat domain 41	-1.55833	-1.1487	1.30134
205569_at	LAMP3	lysosomal-associated membrane protein 3	-1.13288	-1.14076	1.30134
207598_x_at	XRCC2	X-ray repair complementing defective repair in Chinese hamster cells 2	-1	-1.13288	1.30134
230362_at	INPP5F	inositol polyphosphate-5-phosphatase F	-1.03526	-1.10957	1.30134
232026_at	HERC4	HECT and RLD domain containing E3 ubiquitin protein ligase 4	-1.58008	-1.09429	1.30134
243068_at			-1	-1.08673	1.30134
230569_at	KIAA1430	KIAA1430	-1.15669	-1.07923	1.30134
236154_at	QKI	QKI, KH domain containing, RNA binding	-1.05702	-1.07177	1.30134
1554329_x_at	STXBP4	syntaxin binding protein 4	-1.47427	-1.07177	1.30134
217653_x_at			-1.09429	-1.04247	1.30134
215791_at			-1.03526	-1.04247	1.30134
216497_at			-1	-1.02811	1.30134
216814_at	ACTR3P2	ARP3 actin-related protein 3 homolog (yeast) pseudogene 2; NULL	-1.02101	-1.02811	1.30134
1560490_at	FAT3	FAT atypical cadherin 3	-1	1	1.30134
1569240_at	ZNF93	zinc finger protein 93	-1.18921	1	1.30134
1558078_at			-1.40444	1.00696	1.30134
203840_at	BLZF1	basic leucine zipper nuclear factor 1	-1.24833	1.02101	1.30134
244591_x_at	RNF207	ring finger protein 207	-1	1.03526	1.30134
217201_at	RASAL2	RAS protein activator like 2	-1.10191	1.04972	1.30134
230756_at	ZNF683	zinc finger protein 683	-1	1.05702	1.30134
228254_at	STAM2	signal transducing adaptor molecule (SH3 domain and ITAM motif) 2	-1.13288	1.07177	1.30134
240953_at			-1	1.07177	1.30134
232824_at			-1.10957	1.07177	1.30134
214483_s_at	ARFIP1	ADP-ribosylation factor interacting protein 1	-1.09429	1.07177	1.30134
228432_at	RAB3IP	RAB3A interacting protein	-1.04972	1.07923	1.30134
240823_at	AP006216.10; OTTHUMG00000150017	NULL	-1.05702	1.08673	1.30134
1569685_at	AC005224.2; OTTHUMG00000058809	NULL	-1.02811	1.09429	1.30134
229262_at	PPP1R37	protein phosphatase 1, regulatory subunit 37	-1	1.10957	1.30134
1555772_a_at	CDC25A	cell division cycle 25A	-1.48452	1.13288	1.30134
217137_x_at			-1.09429	1.17283	1.30134
224478_s_at	C7orf50	chromosome 7 open reading frame 50	-1.17283	1.17283	1.30134
238229_at	TMEM67	transmembrane protein 67	-1.20581	1.18099	1.30134
208268_at	ADAM28	ADAM metallopeptidase domain 28	-1.23114	1.21419	1.30134
222471_s_at	KCMF1	potassium channel modulatory factor 1	-1	1.22264	1.30134
236350_at			-1.61328	1.32869	1.30134
238020_at	PSMC2	proteasome (prosome, macropain) 26S subunit, ATPase, 2	-1.10191	1.42405	1.30134
229588_at	DNAJC10	DnaJ (Hsp40) homolog, subfamily C, member 10	-1.19748	1.64718	1.30134
202163_s_at	CNOT8	CCR4-NOT transcription complex, subunit 8	-1.1487	-1.28343	1.30134
210691_s_at	CACYBP	calcyclin binding protein	-1.13288	-1.09429	1.30134
225071_at	NUS1	nuclear undecaprenyl pyrophosphate synthase 1 homolog (S. cerevisiae)	-1.01396	1.10191	1.30134
