# Supplementary material for: STAT3-coordinated migration facilitates the dissemination of diffuse large B-cell lymphomas
Source: Nat Commun. 2018 Sep 12;9:3696. doi: 10.1038/s41467-018-06134-z (PMC6135800; doi:10.1038/s41467-018-06134-z)
Supplement: Supplementary file 4 — Supplementary Data 2 [file 41467_2018_6134_MOESM4_ESM.xlsx]

## Sheet: Supplementary Data 2
	Supplementary Data 2 Information of gene signatures used in this study
	Amoeboid movement signature									STAT3 target genes
	The genes modulated by at least 1.5-fold with respect to control cells1									The genes modulated by at least 2.5-fold with respect to control cells5
	PHLDA1	TMEM30A	ASAP2	SCUBE3	ASPH	HMCN1				REG3G	C2	COL1A2	CP	CYP2B10	ARMC3
	COL42A	ITGB1	CEP170	LOC729082	GSK3B	MTR				FMOD	DNALI1	CYP2S1	PER1	DNAHC1
	UBE2H	FAM134B	ZBTB38	PTK2	SSFA2	HLTF				UPK3B	DNAHC6	PLUNC	GDPD2	CALML4
	LIF	PELO	SLC5A3	HAPLN1	RAB31	CHD2				ACSS2	LRRC50	CYP2A4	CCDC19	RARRES2
	IL6ST	TGOLN2	SHOX2	IL1F7	CMTM4	MET				SOX2	ARHGDIG	MUC5B	PRKAR1B	CTXN1
	FAM84B	SYTL5	MAP1B	FCRLA	NBPF10	PAM				ACAS2	WIF1	CHAD	STEAP1	BC022765
	PTPN12	GNS	DSG2	UGGT1	TUG1	KIAA1199				BC038167	IGFBP5	SPATA5L1	STEAP4	WDR40B
	LAMC1	RHOBTB3	UBTD2	SMAD2	CD109					BC004853	FOXJ1	RBP1	GNA14	GABRP
	COL4A1	RBM6	ZDHHC20	CHST11	ABCA8					CLDN4	FADS2	DHCR24	LIPG	CIDEA
	HIF1A	B4GALT6	AKT3	FZD6	FMN2					SCGB3A1	FBLN1	AACS	SCNN1B	BC024561
	The genes modulated by at least 3.5-fold with respect to control cells2									The top 50 genes ranked by fold change6
	ACTG2	DMD	HSD11B1	PSAT1	VCP					STAT3	ABCA1	MAFF	BCL6	FOSL1
	ANAPC7	DNER	IGF2BP1	RIMS2	WBSCR1					FGG	SLC2A14	LDLR	C8FW	BCL3
	BCAT1	EFHB	KIF18A	RP1-32F7.2	WDFY4					FGB	NPC1	AGT	FEM1C	FLNB
	BCAT1	EMR1	LAMB3	SPTLC2L	WT1					FGA	ZFP36	AKAP12	SAMD4	TIEG2
	BCHE	EWSR1	LCP1	SSX3						AKAP2	UGCG	PPAP2B	SERPINB3	CTSB
	CDCA7	FAM81A	MAGEA2B	SSX4						LBP	EFNB2	ADM	SFN	THBS1
	CXorf57	FAM83D	MCTP1	SSX6						SLC2A3	SOD2	KIAA1237	TEAD4	KIAA0146
	DEPDC1	FGF13	MOBKL2B	SSX8						IGFBP1	CEBPD	EFNA1	JUN	SLC4A7
	DEPDC1B	G0S2	PAGE1	TEK						CCL2	PFKFB3	GFPT2	C3	STAT2
	DLG7	HMMR	PRSS7	TMSL8						SOCS3	ATF3	ICAM1	DUSP5	TIP47
										The top 25 genes ranked by fold change7
	Mesenchymal movement signature									AHR	IDE	SLPI
	The genes modulated by at least 2-fold with respect to control cells3									BCL3	IFI204	SMAD1
	ALG6	CALR	TGFB1I4	IL24	NCBP2	SQSTM1	PSAT1			CEBPB	MBD1	SOCS3
	ITGB2	DAZAP2	BHLHB2	KISS1	PSAP	SRP46	SCD			CEBPD	OSMR	STAT3
	MMP14	FGFR4	NFE2L1	LCP1	RNU22	TPT1	SHMT2			CHI3L1	PIK3R1	XBP1
	SERPINE2	HSPA2	TCF3	ABCC3	ROR1	UBC	C1QDC1			CLCN3	PLSCR1
	ADD1	HSPA5	ZMAT1	EIF3S1	RPL37	XBP1	C9orf60			EIF5B	PNP
	ARHGDIB	IFI44	CCNG1	EIF4A1	RPS16	GLRX	FLJ11305			FOS	PPAP2B
	KLHL2	MERTK	R23877	FANCC	SLC1A3	GNS	LRRC28			GGTA1	PTGER4
	KRTAP4-7	PDGFA	GAS1	FBXO32	SLC2A3	HMOX1				GKAP1	RNF149
	MDK	PTPRM	GAS5	MARS	SPINT1	KYNU
	ADFP	PTTG1IP	PDCD4	MRRF	SPINT2	PGD
	The genes modulated by at least 2.5-fold with respect to control cells4
	MMP14	HAS2	DAAM2	IL2RB	SMARCA1	EMILIN2	HLA-B	KRT86
	PCOLCE	ANGPTL2	ICAM2	NUPR1	ISG20	H2AFY	B3GALNT1	NXN
	MAGEC2	COL4A1	TMEM98	C1QTNF6	MIA	LAMA4	FLJI3236	COL18A1
	LRRC17	TIMP3	ANXA6	SIRPA	HBE1	SLAMF7	BOC	FN1
	MUC6	GJB2	LRIG1	COL5A1	S100A2	PAEP	MYO18B	RGS4
	SLC12A7	FLJ30058	ITM2A	FST	KIAA1644	LOXL3	TAGLN	RBPMS2
	PXDN	HLA-DPB1	SNX10	IFITM1	PLOD2	LGMN	IL4I1	SHROOM2
	HHIP	PLK2	CDCP1	ANXA7	CALD1	TMCO4	CCND2	GLIPR1
	FEZ1	HAK	MSX1	ST6GAL1	EFEMP1	TPM1	TXNIP	RIN2
	MAGED4	CYTL1	NMNAT2	ANKRD1	MDK	CA12	VANGL2	GPR162
	DKFZp761P0423	TRPV4	HSD17B6	DAPK1	LPXN	C20orf46	PDGFRL	AOF2
	PTGS1	MGC17330	MEGF10	LGALS3BP	MX1	LAMB1	FLJ25801	TAF12
	AK5	FKBP7	RCC1	CEND1	FKBP1A	C10orf33	ECHDC2
	DDIT4	FRMD6	SERPINA5	ANKDD1A	EMR1	HIF1A	HIS1H2BD
	LOC124220	IGFBP2	TLR2	LTB4DH	ATFIP2	SULF2	CSPG4
	1. Sanz-Moreno, V. et al. ROCK and JAK1 signaling cooperate to control actomyosin contractility in tumor cells and stroma. Cancer Cell 20, 229-245 (2011).
	2. Belgiovine, C. et al. Reduced expression of the ROCK inhibitor Rnd3 is associated with increased invasiveness and metastatic potential in mesenchymal tumor cells. PLoS One 5, e14154 (2010).mesenchymal
	3. Sarrio, D., Palacios, J., Hergueta-Redondo, M., Gomez-Lopez, G., Cano, A. & Moreno-Bueno, G. Functional characterization of E- and P-cadherin in invasive breast cancer cells. BMC Cancer 9, 74 (2009).
	4. Rozanov, D. V. et al. Molecular signature of MT1-MMP: transactivation of the downstream universal gene network in cancer. Cancer Res. 68, 4086-4096
	5. Xu, Y., Ikegami, M., Wang, Y., Matsuzaki, Y. & Whitsett, J. A. Gene expression and biological processes influenced by deletion of Stat3 in pulmonary type II epithelial cells. BMC Genomics 8, 455 (2007).
	6. Dauer, D. J. et al. Stat3 regulates genes common to both wound healing and cancer. Oncogene 24, 3397-3408 (2005).
	7. Clarkson, R. W. et al. The genes induced by signal transducer and activators of transcription (STAT)3 and STAT5 in mammary epithelial cells define the roles of these STATs in mammary development. Mol Endocrinol 20, 675-685 (2006).
